# Supplementary material for: Histone-fold centromere protein W (CENP-W) is associated with the biological behavior of hepatocellular carcinoma cells
Source: Bioengineered. 2020 Jul 7;11(1):729–42. doi: 10.1080/21655979.2020.1787776 (PMC8291794; doi:10.1080/21655979.2020.1787776)
Supplement: Supplemental Material [file KBIE_A_1787776_SM8219.zip]

Archive with 4 entries (4 files):
- FigS1.tif
- FigS2.tif
- FigS3.tif
- Suppl table & fig caption.docx
